# Supplementary material for: NX210c Peptide Promotes Glutamatergic Receptor-Mediated Synaptic Transmission and Signaling in the Mouse Central Nervous System
Source: Int J Mol Sci. 2022 Aug 9;23(16):8867. doi: 10.3390/ijms23168867 (PMC9408760; doi:10.3390/ijms23168867)
Supplement: Supplementary file 1 [file ijms-23-08867-s001.zip]

Archive with 1 entries (1 files):
- ijms-1815273-supplementary.pdf
